# Supplementary material for: In vitro reconstitution of functional small ribosomal subunit assembly for comprehensive analysis of ribosomal elements in E. coli
Source: Commun Biol. 2020 Mar 25;3:142. doi: 10.1038/s42003-020-0874-8 (PMC7096426; doi:10.1038/s42003-020-0874-8)
Supplement: Supplementary file 4 — Supplementary Data 1 [file 42003_2020_874_MOESM4_ESM.xlsx]

## Sheet: bS1
Precursor Charge	Retention Time																								Precursor Mz		Sequence	Total Area
	All rps (uS2-bS21)	uS2 [-]	uS3 [-]	uS4 [-]	uS5 [-]	bS6 [-]	uS7 [-]	uS8 [-]	uS9 [-]	uS10 [-]	uS11 [-]	uS12 [-]	uS13 [-]	uS14 [-]	uS15 [-]	bS16 [-]	uS17 [-]	bS18 [-]	uS19 [-]	bS20 [-]	bS21 [-]	Enzyme mix	bS1	50S				All rps (uS2-bS21)	uS2 [-]	uS3 [-]	uS4 [-]	uS5 [-]	bS6 [-]	uS7 [-]	uS8 [-]	uS9 [-]	uS10 [-]	uS11 [-]	uS12 [-]	uS13 [-]	uS14 [-]	uS15 [-]	bS16 [-]	uS17 [-]	bS18 [-]	uS19 [-]	bS20 [-]	bS21 [-]	Enzyme mix
2	28.31	28.33	28.3	28.3	28.32	28.3	28.31	28.3	28.28	28.34	28.27	28.33	28.32	28.29	28.31	28.34	28.32	28.33	28.32	28.37	28.32	28.28	28.29	28.29	663.856	bS1	QLGEDPWVAIAK	457809	503108	564887	636951	613211	552998	502332	551042	566191	253370	524718	395247	612196	529438	554698	547931	406477	433026	408360	343977	534410	167854
2	29.15	29.12	29.13	29.13	29.11	29.14	29.17	29.12	29.16	29.17	29.15	29.18	29.14	29.17	29.16	29.19	29.16	29.16	29.16	29.18	29.2	28.97	29.16	29.19	775.396		GATVELADGVEGYLR	2220813	2037505	2046817	2127652	2470020	2574066	3484076	2382869	2632657	1604946	2725851	2226923	2975589	2775424	2522945	2149651	2376048	3193987	2943742	1898479	2618221	989156800
2	27.85	27.84	27.82	27.84	27.8	27.83	27.82	27.77	27.82	27.81	27.78	27.81	27.81	27.81	27.77	27.82	27.8	27.8	27.79	27.82	27.81	27.44	27.71	27.72	763.446		AFLPGSLVDVRPVR	1189583	1339699	1216106	1003825	1117319	886573	729338	760621	778192	611829	743974	505368	693048	788811	112261	570272	503985	401389	420375	391628	668875	18840
2	24.05	24.04	24.04	24.02	24	23.98	24.07	24.15	24.2	24.06	24.07	24.17	24.25	24.04	24.03	24.05	24.01	24.03	24.07	24.06	24.07	23.92	24.14	23.96	785.873		ANPWQQFAETHNK	181207	114534	135708	381564	670792	134068	119643	23882	140005	186813	87508	47275	74284	253704	277280	125979	114747	249993	115639	255945	326772	44065272
																																						Isotope Dot Product
																																						Enzyme mix	bS1
																																						0.5268	0.9939
[truncated: 50 more columns]

## Sheet: uS2
Precursor Charge	Peptide Retention Time																								Precursor Mz		Sequence	Total Area
	All rps (uS2-bS21)	uS2 [-]	uS3 [-]	uS4 [-]	uS5 [-]	bS6 [-]	uS7 [-]	uS8 [-]	uS9 [-]	uS10 [-]	uS11 [-]	uS12 [-]	uS13 [-]	uS14 [-]	uS15 [-]	bS16 [-]	uS17 [-]	bS18 [-]	uS19 [-]	bS20 [-]	bS21 [-]	Enzyme mix	bS1	50S				All rps (uS2-bS21)	uS2 [-]	uS3 [-]	uS4 [-]	uS5 [-]	bS6 [-]	uS7 [-]	uS8 [-]	uS9 [-]	uS10 [-]	uS11 [-]	uS12 [-]	uS13 [-]	uS14 [-]	uS15 [-]	bS16 [-]	uS17 [-]	bS18 [-]	uS19 [-]	bS20 [-]	bS21 [-]	Enzyme mix
2	30.35	30.39	30.33	30.32	30.27	30.3	30.31	30.3	30.32	30.32	30.28	30.33	30.33	30.29	30.33	30.33	30.3	30.34	30.32	30.37	30.36	30.27	30.4	30.4	702.914	uS2	AVTLYLGAVAATVR	909431104	2311202	763438848	1003984512	686378368	907872896	740318912	755033920	831627328	822513792	866272768	719777984	858201344	841840512	824116096	726854080	864292544	674311680	729585664	662948736	725727936	815216
2	24.95	24.94	24.93	24.93	24.89	24.91	24.93	24.93	24.94	24.96	24.93	24.94	24.95	24.9	24.92	24.95	24.91	24.95	24.96	24.97	24.97	24.95	24.98	24.94	840.383		DAALSC[+57]DQFFVNHR	346338496	563192	349247168	521016032	414561792	320301280	396072224	423202624	361074752	402994176	410569600	338862976	457677376	516908928	371997056	402007168	435699360	339958816	444575776	333270976	544974656	254125
2	19.91	19.94	19.94	19.91	19.89	19.86	19.95	19.93	19.87	19.98	19.86	19.95	19.98	19.91	19.91	19.95	19.87	19.97	19.92	19.99	19.95	19.83	19.83	19.79	742.331		DLETQSQDGTFDK	584244672	1658833	531339392	574191872	610063232	501160960	638905600	558298368	535992256	452233632	519461856	463416288	542782528	562046080	475232960	528485088	583915136	535426752	536930176	402894752	604154816	329368
2	13.38	13.36	13.35	13.32	13.32	13.29	13.34	13.31	13.29	13.32	13.29	13.3	13.32	13.32	13.3	13.34	13.29	13.35	13.31	13.32	13.34	13.45	13.3	13.32	555.284		AGVHFGHQTR	199091104	315024	285758400	278466528	309947968	206543968	185791648	151984384	153689056	168281808	190394320	177674208	184788672	201377456	178881200	191547504	165390368	179829424	180058944	150344656	185925984	97303
[truncated: 50 more columns]

## Sheet: uS3
Precursor Charge	Peptide Retention Time																								Precursor Mz		Sequence	Total Area
	All rps (uS2-bS21)	uS2 [-]	uS3 [-]	uS4 [-]	uS5 [-]	bS6 [-]	uS7 [-]	uS8 [-]	uS9 [-]	uS10 [-]	uS11 [-]	uS12 [-]	uS13 [-]	uS14 [-]	uS15 [-]	bS16 [-]	uS17 [-]	bS18 [-]	uS19 [-]	bS20 [-]	bS21 [-]	Enzyme mix	bS1	50S				All rps (uS2-bS21)	uS2 [-]	uS3 [-]	uS4 [-]	uS5 [-]	bS6 [-]	uS7 [-]	uS8 [-]	uS9 [-]	uS10 [-]	uS11 [-]	uS12 [-]	uS13 [-]	uS14 [-]	uS15 [-]	bS16 [-]	uS17 [-]	bS18 [-]	uS19 [-]	bS20 [-]	bS21 [-]	Enzyme mix
2	23.73	23.73	23.71	23.68	23.7	23.68	23.72	23.71	23.67	23.73	23.68	23.72	23.75	23.69	23.7	23.71	23.66	23.73	23.76	23.74	23.76	23.38	23.78	23.72	1077.52	uS3	ADIDYNTSEAHTTYGVIGVK	379627584	315296928	811130	264441888	439029152	370647744	398896288	456701888	303680864	324855904	498026752	298310272	268559168	372774304	304148416	329941568	402581728	293482976	431131968	291314912	399736960	7715213
2	15.86	15.87	15.92	15.86	15.78	15.84	15.86	15.83	15.78	15.89	15.81	15.84	15.89	15.84	15.83	15.86	15.84	15.9	15.86	15.86	15.83	15.98	15.89	15.85	463.295		IVIERPAK	320147168	349366144	281132	357652512	394101248	244631168	295356512	280693472	255667376	259354240	283016864	241021088	272244960	271787872	315640928	290765280	330092352	271792672	257168368	195573472	260978944	2475276
2	19.64	19.6	19.77	19.61	19.58	19.56	19.6	19.57	19.6	19.59	19.52	19.6	19.68	19.6	19.55	19.59	19.52	19.6	19.55	19.58	19.55	19.85	19.61	19.52	731.449		VTIHTARPGIVIGK	170678144	153628704	4287472	126929632	290492672	148582208	222271936	137841520	140485920	177240384	173672512	137748432	143537216	180769984	156404944	116766784	217037264	174131392	184999392	105369872	141079984	23612
2	29.91	29.93	29.92	29.9	29.88	29.87	29.91	29.87	29.87	29.91	29.87	29.92	29.89	29.89	29.91	29.94	29.89	29.89	29.9	29.94	29.92	29.8	29.98	29.96	918.023		VVADIAGVPAQINIAEVR	827880832	967737792	3303953	940442560	859676992	944222336	914450688	976825344	742950400	1051690752	873294016	966190656	879420032	776692800	809248000	820899328	1150389504	787175040	858545600	658435392	771923520	1154630
2	12.43	12.43	12.49	12.46	12.44	12.41	12.43	12.42	12.44	12.44	12.41	12.39	12.43	12.41	12.44	12.44	12.42	12.45	12.42	12.43	12.46	12.71	12.39	12.48	400.729		KPELDAK	207898912	241253056	393870	245842144	229115056	205420400	220895056	211387344	191896512	218874368	224198496	180553856	177139872	214025856	218096416	181289440	215332688	225472992	219386960	154209168	185093744	339910
[truncated: 50 more columns]

## Sheet: uS4
Precursor Charge	Peptide Retention Time																								Precursor Mz		Sequence	Total Area
	All rps (uS2-bS21)	uS2 [-]	uS3 [-]	uS4 [-]	uS5 [-]	bS6 [-]	uS7 [-]	uS8 [-]	uS9 [-]	uS10 [-]	uS11 [-]	uS12 [-]	uS13 [-]	uS14 [-]	uS15 [-]	bS16 [-]	uS17 [-]	bS18 [-]	uS19 [-]	bS20 [-]	bS21 [-]	Enzyme mix	bS1	50S				All rps (uS2-bS21)	uS2 [-]	uS3 [-]	uS4 [-]	uS5 [-]	bS6 [-]	uS7 [-]	uS8 [-]	uS9 [-]	uS10 [-]	uS11 [-]	uS12 [-]	uS13 [-]	uS14 [-]	uS15 [-]	bS16 [-]	uS17 [-]	bS18 [-]	uS19 [-]	bS20 [-]	bS21 [-]	Enzyme mix
2	31.54	31.55	31.52	31.5	31.48	31.52	31.55	31.49	31.52	31.51	31.52	31.55	31.54	31.51	31.56	31.56	31.53	31.57	31.54	31.57	31.56	31.6	31.58	31.62	1023.52	uS4	SDLSADINEHLIVELYSK	203008352	324496416	328517184	6542925	231255168	197401056	237382368	263276816	228695088	255684784	213843072	173129328	293500064	245988096	274674144	287114752	282709920	195203072	311064960	188092720	262482080	1343997
2	28.74	28.73	28.7	28.71	28.72	28.7	28.75	28.71	28.75	28.75	28.72	28.73	28.72	28.71	28.76	28.77	28.7	28.75	28.74	28.79	28.77	28.69	28.79	28.75	980.529		VVNIASYQVSPNDVVSIR	521369056	607253632	541791360	18417100	546304896	534471424	583865920	525880928	518472640	459484288	640830656	592856384	515653440	642469504	474543424	503459008	522717952	476987008	502424672	416185184	494004160	1397542
2	34.67	34.67	34.64	34.68	34.63	34.63	34.7	34.6	34.66	34.68	34.66	34.7	34.68	34.64	34.68	34.69	34.66	34.7	34.71	34.66	34.7	34.62	34.75	34.56	728.891		GNTGENLLALLEGR	556207168	660260928	627326784	12290201	565957824	561138816	525375936	518215744	722727808	510789920	659696832	649556416	516417312	620766336	579512064	669749184	561842816	481757056	633960064	396567104	467244576	487007
2	22.82	22.9	22.88	22.87	22.83	22.83	22.89	22.81	22.86	22.86	22.81	22.83	22.88	22.83	22.85	22.86	22.81	22.86	22.88	22.88	22.9	22.93	22.93	22.58	686.859		EKPTWLEVDAGK	191747296	203464160	194165984	2146790	300777056	155224016	330464352	221704496	203738240	192478768	230081520	178228672	200198624	273142176	208253856	260115984	220732176	220217088	227273776	186485408	190829536	990973
2	12.43	12.41	12.42	12.46	12.44	12.39	12.43	12.42	12.44	12.44	12.41	12.39	12.43	12.39	12.44	12.44	12.42	12.45	12.42	12.43	12.43	12.57	12.39	12.44	582.299		IEQAPGQHGAR	135591184	174331840	182653952	16529668	176009440	164559744	175287120	162000320	148418336	148933136	169808544	133536704	111244144	140611664	160029216	135505424	135847712	146366464	140754784	119414664	111131912	29283
[truncated: 50 more columns]

## Sheet: uS5
Precursor Charge	Peptide Retention Time																								Precursor Mz		Sequence	Total Area
	All rps (uS2-bS21)	uS2 [-]	uS3 [-]	uS4 [-]	uS5 [-]	bS6 [-]	uS7 [-]	uS8 [-]	uS9 [-]	uS10 [-]	uS11 [-]	uS12 [-]	uS13 [-]	uS14 [-]	uS15 [-]	bS16 [-]	uS17 [-]	bS18 [-]	uS19 [-]	bS20 [-]	bS21 [-]	Enzyme mix	bS1	50S				All rps (uS2-bS21)	uS2 [-]	uS3 [-]	uS4 [-]	uS5 [-]	bS6 [-]	uS7 [-]	uS8 [-]	uS9 [-]	uS10 [-]	uS11 [-]	uS12 [-]	uS13 [-]	uS14 [-]	uS15 [-]	bS16 [-]	uS17 [-]	bS18 [-]	uS19 [-]	bS20 [-]	bS21 [-]	Enzyme mix
2	32.42	32.43	32.37	32.37	32.37	32.35	32.4	32.34	32.37	32.38	32.37	32.41	32.38	32.36	32.39	32.39	32.39	32.4	32.37	32.44	32.4	32.5	32.44	32.43	827.433	uS5	IFSFTALTVVGDGNGR	333634208	360985408	292533184	305938688	1477390	334002592	423051616	393397824	417331744	396749152	327354816	327690304	305041792	292797088	315739776	363740160	263995680	293510240	325187296	290432896	340934208	9350331
2	24.07	24.07	24	24.03	24.04	24	23.99	23.99	23.99	24.01	23.98	24.05	24.01	24.03	24.01	24	23.96	24.02	24.02	24.08	24.06	24.02	24.13	24.03	710.42		AVLEVAGVHNVLAK	1138008064	1168689152	1167169024	1255548544	4186014	1088614016	1239842432	1135093760	1261686528	1053592704	1681334528	1420631808	1381165824	1132887680	1104087552	1328237824	1123544064	1427511808	1325483904	922154624	1348743680	1482159
2	22.02	22.05	21.98	21.98	21.99	21.97	22.01	21.99	21.96	22	21.94	22.03	22.03	21.98	21.99	21.99	21.94	22.02	22	22.02	22.01	21.86	22.08	21.98	645.844		AYGSTNPINVVR	970881024	1031082048	891933248	946671232	3278298	847307072	847876864	845875968	1347902976	793196992	998114432	907426560	977076416	1035472128	921106496	991333632	856839680	1091763584	1187270912	773016384	906510784	1287328
2	21.9	21.93	21.88	21.87	21.89	21.85	21.93	21.87	21.88	21.92	21.83	21.87	21.92	21.86	21.88	21.91	21.86	21.9	21.92	21.94	21.89	21.83	21.95	21.84	437.748		SVEEILGK	428703328	461270624	418287552	381984416	1651084	379048864	493592800	372171520	581337856	415500928	483566016	402184000	534267488	419281056	401402528	490874016	510429344	469716544	521633408	383758496	432926752	554871
2	16.58	16.61	16.58	16.52	16.55	16.51	16.54	16.54	16.5	16.55	16.53	16.55	16.57	16.54	16.55	16.56	16.52	16.56	16.54	16.58	16.55	16.5	16.62	16.59	343.221		LIAVNR	340696704	319543040	297760096	354179808	1533531	351395008	304832960	348662400	366492928	327720672	287244576	326009472	331825440	342225056	322078720	348497152	330276672	369996288	390114016	276262272	302398560	397317
[truncated: 50 more columns]

## Sheet: bS6
Precursor Charge	Peptide Retention Time																								Precursor Mz		Sequence	Total Area
	All rps (uS2-bS21)	uS2 [-]	uS3 [-]	uS4 [-]	uS5 [-]	bS6 [-]	uS7 [-]	uS8 [-]	uS9 [-]	uS10 [-]	uS11 [-]	uS12 [-]	uS13 [-]	uS14 [-]	uS15 [-]	bS16 [-]	uS17 [-]	bS18 [-]	uS19 [-]	bS20 [-]	bS21 [-]	Enzyme mix	bS1	50S				All rps (uS2-bS21)	uS2 [-]	uS3 [-]	uS4 [-]	uS5 [-]	bS6 [-]	uS7 [-]	uS8 [-]	uS9 [-]	uS10 [-]	uS11 [-]	uS12 [-]	uS13 [-]	uS14 [-]	uS15 [-]	bS16 [-]	uS17 [-]	bS18 [-]	uS19 [-]	bS20 [-]	bS21 [-]	Enzyme mix
2	19.99	20.06	20.04	20.04	19.95	20.03	20.07	20	20.04	20.09	19.98	20.06	20.06	20.03	20.08	20.05	19.98	20.1	20.09	20.06	20.05	#N/A	20.04	19.94	473.771	bS6	QLAYPINK	330704640	290516928	265777056	225003808	365883136	394536	370705632	265250224	263453232	251222448	245772288	211022592	271712160	279341056	188195984	241097904	265779072	270036128	288467360	235015376	217382368	0
2	19.4	19.43	19.37	19.36	19.33	19.36	19.37	19.35	19.36	19.4	19.34	19.35	19.38	19.35	19.37	19.37	19.35	19.42	19.37	19.4	19.38	19.56	19.42	19.36	417.727		FNDAVIR	471112320	521049632	519765728	445006912	694484544	1010047	606626560	566446848	468953280	404390816	446544960	354641760	424556224	489228768	318620896	459829888	404914496	416981408	447731264	388627040	376799072	676613
2	17.37	17.4	17.38	17.38	17.34	17.38	17.38	17.35	17.34	17.39	17.35	17.37	17.42	17.36	17.38	17.38	17.34	17.42	17.39	17.41	17.42	17.33	17.39	17.36	541.28		YTAAITGAEGK	424106720	480895520	525602016	484501568	611530816	1324717	508532160	387339232	480663488	505068800	526882912	399788640	439674080	494834688	386469568	504678592	504271680	465051936	429222304	418263744	367204896	679015
2	22.62	22.66	22.63	22.67	22.68	22.54	22.68	22.68	22.67	22.73	22.64	22.66	22.71	22.67	22.68	22.66	22.64	22.72	22.71	22.71	22.69	22.83	22.58	#N/A	950.846		DDFANETADDAEAGDSEE	79190560	74128656	77454312	73252272	89290264	6591	77966560	68714864	67849576	61741760	54052264	56354896	62312724	60520356	57234368	63756376	61987468	64392140	69025176	60646360	56758112	77168
2	18.91	18.94	18.92	18.92	18.9	18.9	18.92	18.9	18.9	18.94	18.84	18.92	18.92	18.91	18.99	18.93	18.88	18.96	18.89	18.93	18.92	18.79	18.94	18.88	388.19		LEDWGR	344650432	302731360	311688960	280420608	420311552	248991	417186400	313754560	332665408	267417888	305491488	242885248	292624384	280429024	198510144	323727296	328049856	279433344	305829376	275095392	256051200	65174
[truncated: 50 more columns]

## Sheet: uS7
Precursor Charge	Peptide Retention Time																								Precursor Mz		Sequence	Total Area
	All rps (uS2-bS21)	uS2 [-]	uS3 [-]	uS4 [-]	uS5 [-]	bS6 [-]	uS7 [-]	uS8 [-]	uS9 [-]	uS10 [-]	uS11 [-]	uS12 [-]	uS13 [-]	uS14 [-]	uS15 [-]	bS16 [-]	uS17 [-]	bS18 [-]	uS19 [-]	bS20 [-]	bS21 [-]	Enzyme mix	bS1	50S				All rps (uS2-bS21)	uS2 [-]	uS3 [-]	uS4 [-]	uS5 [-]	bS6 [-]	uS7 [-]	uS8 [-]	uS9 [-]	uS10 [-]	uS11 [-]	uS12 [-]	uS13 [-]	uS14 [-]	uS15 [-]	bS16 [-]	uS17 [-]	bS18 [-]	uS19 [-]	bS20 [-]	bS21 [-]	Enzyme mix
2	38.7	38.7	38.64	38.63	38.67	38.66	38.72	38.68	38.66	38.71	38.7	38.71	38.7	38.71	38.69	38.72	38.71	38.74	38.73	38.72	38.73	38.64	38.75	38.79	919.978	uS7	STAESIVYSALETLAQR	559271552	522318624	538954624	410369728	613166592	514973088	23891952	564131392	438355104	565014464	480852704	465518880	484106560	486203264	493559776	444157376	523073312	415757632	431454848	435023936	493276864	425760
2	33.87	33.84	33.86	33.83	33.83	33.83	33.89	33.85	33.85	33.87	33.85	33.88	33.86	33.84	33.86	33.89	33.86	33.87	33.89	33.86	33.93	33.88	33.93	33.92	1130.1		SELEAFEVALENVRPTVEVK	509526048	659787136	698549120	533825056	642234048	585230656	20585222	729275904	642637760	566636416	647145024	561119872	649035712	687309632	618394240	547312960	599185472	559167104	567129472	357360480	544630144	1802179
2	14.38	14.34	14.36	14.31	14.32	14.31	14.37	14.29	14.28	14.33	14.28	14.3	14.33	14.28	14.33	14.31	14.32	14.36	14.3	14.32	14.35	14.29	14.31	14.18	382.696		AFAHYR	127478480	155352656	153209600	168902448	163643008	138801840	4824089	152177696	121207584	145560656	135129616	118743744	148105200	138151888	130808304	113913760	137356832	127842368	120024464	103182072	135766016	45718
2	18.91	18.91	18.88	18.87	18.86	18.87	18.92	18.86	18.88	18.91	18.85	18.9	18.94	18.89	18.89	18.92	18.9	18.92	18.89	18.92	18.94	18.85	18.89	18.84	637.815		LANELSDAAENK	563468160	563850176	596393216	637874944	672877952	534459840	24392842	500079072	525618848	531777024	600627392	461426016	455471744	509231104	377118784	570288768	557597696	527938912	505511360	443154944	471761856	149668
2	22.41	22.4	22.35	22.36	22.3	22.35	22.39	22.35	22.34	22.39	22.31	22.36	22.39	22.35	22.36	22.38	22.36	22.4	22.38	22.37	22.4	22.32	22.43	22.35	871.981		VGGSTYQVPVEVRPVR	93071120	98743560	134537440	122855104	144822336	89799176	4134378	87009616	93240968	108762280	140472288	84166496	131048440	118072688	116218592	114577984	115811680	99125488	106923752	95821752	103916256	73008
																												0.0427198
																												0.0404007
																												0.0378424
																												0.0432905
																												0.0444217
[truncated: 50 more columns]

## Sheet: uS8
Precursor Charge	Peptide Retention Time																								Precursor Mz		Sequence	Total Area
	All rps (uS2-bS21)	uS2 [-]	uS3 [-]	uS4 [-]	uS5 [-]	bS6 [-]	uS7 [-]	uS8 [-]	uS9 [-]	uS10 [-]	uS11 [-]	uS12 [-]	uS13 [-]	uS14 [-]	uS15 [-]	bS16 [-]	uS17 [-]	bS18 [-]	uS19 [-]	bS20 [-]	bS21 [-]	Enzyme mix	bS1	50S				All rps (uS2-bS21)	uS2 [-]	uS3 [-]	uS4 [-]	uS5 [-]	bS6 [-]	uS7 [-]	uS8 [-]	uS9 [-]	uS10 [-]	uS11 [-]	uS12 [-]	uS13 [-]	uS14 [-]	uS15 [-]	bS16 [-]	uS17 [-]	bS18 [-]	uS19 [-]	bS20 [-]	bS21 [-]	Enzyme mix
2	23.69	23.7	23.64	23.64	23.63	23.61	23.65	23.77	23.64	23.66	23.63	23.66	23.69	23.64	23.65	23.67	23.63	23.69	23.69	23.71	23.7	23.78	23.75	23.69	786.43	uS8	VEGDTKPELELTLK	184410400	177496592	200492800	220105936	252253024	201854560	204004016	1112696	226606320	171426432	206761488	160025440	150455968	182288128	182601600	147384000	149985600	140178032	173878624	135702928	164516608	1456792
2	13.49	13.43	13.44	13.41	13.4	13.39	13.42	13.43	13.4	13.43	13.4	13.4	13.41	13.4	13.41	13.43	13.4	13.46	13.42	13.42	13.45	13.5	13.44	13.38	392.743		VSRPGLR	262476624	253375664	298374432	307058624	310001184	241348384	191816560	745785	208603712	205379472	223017344	233171376	213033088	188352800	217451248	219726992	202851760	213830320	209620656	145941616	191431376	67732
2	23.01	23.02	22.99	22.99	22.95	22.95	22.96	23.02	22.96	22.99	22.96	23	23.03	22.95	22.96	22.97	22.97	23.01	23	23	23.02	22.92	23.14	22.99	414.271		VAIANVLK	591580864	568245888	619750784	664194432	755060224	516827136	747763584	1715586	848401984	608568960	639105344	614376448	665924928	802748672	618464512	683481728	753547392	650260288	682751296	632294144	777367232	73282
2	26.35	26.38	26.36	26.36	26.34	26.36	26.36	26.37	26.36	26.43	26.33	26.41	26.37	26.37	26.38	26.38	26.34	26.41	26.39	26.43	26.41	26.36	26.41	26.32	557.259		EEGFIEDFK	363398560	305918240	396242784	360410144	417839104	349459552	345694624	1746154	347949952	381678656	332534688	425692672	305882240	370411776	295184960	351234400	316858976	354525568	334873600	289160864	337234976	184784
2	32.02	32.03	32.03	31.99	32.01	31.99	32.01	32	32	32.02	32.04	32.02	32.02	32.01	32.03	32.03	32	32	32	32.04	32.05	32.25	32.07	32.08	675.84		QAGLGGEIIC[+57]YVA	248751792	253821936	256672224	270153792	249400176	230065520	229590784	1097932	229413760	246074928	192929744	232244224	272313184	236795024	257202992	280666528	245707040	180399504	256873328	207084272	239454288	224818
[truncated: 50 more columns]

## Sheet: uS9
Precursor Charge	Peptide Retention Time																								Precursor Mz		Sequence	Total Area
	All rps (uS2-bS21)	uS2 [-]	uS3 [-]	uS4 [-]	uS5 [-]	bS6 [-]	uS7 [-]	uS8 [-]	uS9 [-]	uS10 [-]	uS11 [-]	uS12 [-]	uS13 [-]	uS14 [-]	uS15 [-]	bS16 [-]	uS17 [-]	bS18 [-]	uS19 [-]	bS20 [-]	bS21 [-]	Enzyme mix	bS1	50S				All rps (uS2-bS21)	uS2 [-]	uS3 [-]	uS4 [-]	uS5 [-]	bS6 [-]	uS7 [-]	uS8 [-]	uS9 [-]	uS10 [-]	uS11 [-]	uS12 [-]	uS13 [-]	uS14 [-]	uS15 [-]	bS16 [-]	uS17 [-]	bS18 [-]	uS19 [-]	bS20 [-]	bS21 [-]	Enzyme mix
2	27.08	27.07	27.06	27.07	27.06	27.04	27.05	27.03	27.07	27.08	27.03	27.07	27.09	27.07	27.06	27.09	27.05	27.06	27.05	27.14	27.11	27.07	27.11	27.1	482.789	uS9	LDLYITVK	294497280	245794000	298613504	276958400	323193216	317465024	260251024	295189408	3360344	338477280	285555328	302649824	329696544	331589568	284505184	272302656	288617056	263372784	321241088	249208080	284191968	81599
2	14.89	14.89	14.86	14.81	14.82	14.81	14.85	14.82	14.79	14.86	14.78	14.81	14.86	14.8	14.81	14.83	14.8	14.87	14.82	14.83	14.83	#N/A	14.89	14.95	480.287		VFIKPGNGK	7118477	5453752	5896697	5221006	5935002	3481039	7568968	4757874	13453	5504276	5448974	3714219	5736410	5303746	3981363	5953381	3875301	5924881	4468862	3873302	5032626	0
2	11.45	11.4	11.45	11.41	11.42	11.41	11.46	11.41	11.43	11.43	11.42	11.39	11.42	11.45	11.41	11.43	11.45	11.43	11.41	11.41	11.45	#N/A	11.38	11.39	292.169		HGITR	11546441	13640686	11407182	12109576	12724718	12238592	14788261	14780139	77156	14242285	13612076	8897396	10522575	17264834	14683395	10720880	13432653	16507441	12044199	11223206	14164103	0
2	25.39	25.37	25.38	25.39	25.38	25.32	25.4	25.37	25.36	25.4	25.32	25.39	25.39	25.34	25.38	25.39	25.34	25.39	25.44	25.38	25.4	25.41	25.42	25.33	500.248		SLEQYFGR	274120736	270735776	333697664	294304448	347444416	242472656	268124448	275823136	3649108	299605344	282508128	274653920	260849328	376548160	268888064	297950048	325279040	285774720	278812288	253055984	337800640	119671
2	16.98	17	16.96	16.95	16.93	16.93	16.98	16.96	16.94	17	16.92	16.95	17.01	16.98	16.98	16.95	16.94	17.02	17	16.98	16.98	17.09	16.97	16.91	522.283		GGGISGQAGAIR	172880480	210271712	216728672	239425952	241678336	219602992	214647920	200032992	2650466	198691728	190793392	172265808	181600768	213706016	195689504	184800800	244496512	219898128	194107904	192479456	175851520	730339
																										Isotope Dot Product
																										all rps	50S
																										0.9479	0.5837
[truncated: 50 more columns]

## Sheet: uS10
Precursor Charge	Peptide Retention Time																								Precursor Mz		Sequence	Total Area
	All rps (uS2-bS21)	uS2 [-]	uS3 [-]	uS4 [-]	uS5 [-]	bS6 [-]	uS7 [-]	uS8 [-]	uS9 [-]	uS10 [-]	uS11 [-]	uS12 [-]	uS13 [-]	uS14 [-]	uS15 [-]	bS16 [-]	uS17 [-]	bS18 [-]	uS19 [-]	bS20 [-]	bS21 [-]	Enzyme mix	bS1	50S				All rps (uS2-bS21)	uS2 [-]	uS3 [-]	uS4 [-]	uS5 [-]	bS6 [-]	uS7 [-]	uS8 [-]	uS9 [-]	uS10 [-]	uS11 [-]	uS12 [-]	uS13 [-]	uS14 [-]	uS15 [-]	bS16 [-]	uS17 [-]	bS18 [-]	uS19 [-]	bS20 [-]	bS21 [-]	Enzyme mix
2	23.2	23.21	23.16	23.18	23.14	23.17	23.15	23.15	23.16	23.26	23.14	23.19	23.19	23.15	23.16	23.19	23.12	23.21	23.19	23.24	23.21	23.07	23.27	23.17	627.864	uS10	FTVLISPHVNK	479548736	508924992	372323392	349786816	773531840	372027808	465874432	411061184	536088256	1074900	390544544	359524416	405932608	387604512	482439616	345938592	423906816	400122080	423912960	357137696	417949312	21309
2	25.69	25.69	25.65	25.7	25.63	25.68	25.66	25.65	25.68	25.74	25.67	25.71	25.72	25.67	25.67	25.69	25.68	25.7	25.7	25.72	25.72	25.65	25.75	25.67	751.409		LIDQATAEIVETAK	854555712	909538240	937701824	889672064	1477515136	851923584	1019267712	762209408	767019200	7413311	1183296768	800977984	1096765184	1048039168	945540736	785969792	983814528	911943552	943894528	903560384	883795200	1762627
2	22.09	22.09	22.05	22.1	22.04	22.08	22.08	22.07	22.07	22.12	22.01	22.07	22.07	22.05	22.1	22.06	22.06	22.13	22.07	22.1	22.08	22.04	22.16	22.06	425.761		GPIPLPTR	422236128	564707968	440607040	414970560	744203904	492145984	544559744	460824576	521347968	776474	427608576	442332448	519738496	477799808	483326432	429894400	459927840	503823712	527304768	409565728	450706944	213765
2	11.58	11.56	11.57	11.56	11.58	11.56	11.61	11.56	11.56	11.58	11.57	11.56	11.58	11.56	11.58	11.58	11.59	11.6	11.58	11.58	11.6	#N/A	11.55	11.63	316.18		TGAQVR	1415518	3159624	511507	1648290	2384132	1482207	1970892	1340757	1250579	2983	1957272	73943	124859	2545772	650098	418428	663121	1963317	280277	371667	648960	0
[truncated: 50 more columns]

[truncated: 11 more sheets: uS11, uS12, uS13, uS14, uS15, bS16, uS17, bS18, uS19, bS20, bS21]
