# Supplementary material for: In vitro reconstitution of functional small ribosomal subunit assembly for comprehensive analysis of ribosomal elements in E. coli
Source: Commun Biol. 2020 Mar 25;3:142. doi: 10.1038/s42003-020-0874-8 (PMC7096426; doi:10.1038/s42003-020-0874-8)
Supplement: Supplementary file 6 — Supplementary Data 3 [file 42003_2020_874_MOESM6_ESM.xlsx]

## Sheet: Sheet1
Supplementary Data 3. DNA primers used in PCR amplification of DNA templates for R-iSAT
DNA template to be amplified	1st step forward primer (5' -> 3')	2nd step forward primer (5' -> 3')	Reverse primer (5' -> 3')	Plasmid template for PCR
16S rRNA-wt	TAATACGACTCACTATAGGGAAATTGAAGAGTTTGATCATGGCTC	#N/A	TAAGGAGGTGATCCAACCGC	16S rRNA-wt in pET15b
16S rRNA-2	TAATACGACTCACTATAGGGAAATTGAAGAGTTTGATCATGGCTC	#N/A	TACCACAGTGATCCAACCGCAG	16S rRNA-2 in pET15b
16S rRNA-8	TAATACGACTCACTATAGGGAAATTGAAGAGTTTGATCATGGCTC	#N/A	TACTGCGGTGATCCAACCGC	16S rRNA-8 in pET15b
16S rRNA-9	TAATACGACTCACTATAGGGAAATTGAAGAGTTTGATCATGGCTC	#N/A	TAATCCCATGATCCAACCGCAGG	16S rRNA-9 in pET15b
16S rRNA-comp	TAATACGACTCACTATAGGGAAATTGAAGAGTTTGATCATGGCTC	#N/A	TACCTCCTTGATCCAACCGC	16S rRNA-wt in pET15b
sfGFP with wild-type SD	AAGGAGATATACCAATGAGTAAAGGAGAAGAACTTTTC	GAAATTAATACGACTCACTATAGGGAGACCACAACGGTTTCCCTCTAGAAATAATTTTGTTTAACTTTAAGAAGGAGATATACCA	GGATTAGTTATTCATTAGTGATGGTGATGGTGATG	sfGFP in pET32b
sfGFP with mutant SD (mRNA-A)	CACCACATATACCAATGAGTAAAGGAGAAGAACTTTTC	GAAATTAATACGACTCACTATAGGGAGACCACAACGGTTTCCCTCTAGAAATAATTTTGTTTAACTTTAAGCACCACATATACCA	GGATTAGTTATTCATTAGTGATGGTGATGGTGATG	sfGFP in pET32b
sfGFP with mutant SD (mRNA-B)	CAACTGCATATACCAATGAGTAAAGGAGAAGAACTTTTC	GAAATTAATACGACTCACTATAGGGAGACCACAACGGTTTCCCTCTAGAAATAATTTTGTTTAACTTTAAGCAACTGCATATACCA	GGATTAGTTATTCATTAGTGATGGTGATGGTGATG	sfGFP in pET32b
sfGFP with mutant SD (mRNA-C)	CATCCCTATATACCAATGAGTAAAGGAGAAGAACTTTTC	GAAATTAATACGACTCACTATAGGGAGACCACAACGGTTTCCCTCTAGAAATAATTTTGTTTAACTTTAAGCATCCCTATATACCA	GGATTAGTTATTCATTAGTGATGGTGATGGTGATG	sfGFP in pET32b
sfGFP with mutant SD (mRNA-comp)	TAATTTTGTTTAACTTTAAGCTCCTTATATACCAATGAGTAAAGGAGAAGAACTTTTC	GAAATTAATACGACTCACTATAGGGAGACCACAACGGTTTCCCTCTAGAAATAATTTTGTTTAACTTTAAGCTCCTT	GGATTAGTTATTCATTAGTGATGGTGATGGTGATG	sfGFP in pET32b
ribosomal protein bS1	GAAATTAATACGACTCACTATAGGGAGACCACAACGGTTTCCCTCTAGAAATAATTTTGTTTAACTTTAAGAAGGAGATATACCA	AAGGAGATATACCAATGACTGAATCTTTTGCTCAAC	GGATTAGTTATTCATTACTCGCCTTTAGCTGC	ribosomal proteein bS1 in pQE30
ribosomal protein uS2	GAAATTAATACGACTCACTATAGGGAGACCACAACGGTTTCCCTCTAGAAATAATTTTGTTTAACTTTAAGAAGGAGATATACCA	#N/A	GGATTAGTTATTCATTACTCAGCTTCTACGAAGC	ribosomal protein uS2 in pET 26b
ribosomal protein uS3	GAAATTAATACGACTCACTATAGGGAGACCACAACGGTTTCCCTCTAGAAATAATTTTGTTTAACTTTAAGAAGGAGATATACCA	#N/A	GGATTAGTTATTCATTATTTACGGCCTTTACGC	ribosomal protein uS3 in pET 26b
ribosomal protein uS4	GAAATTAATACGACTCACTATAGGGAGACCACAACGGTTTCCCTCTAGAAATAATTTTGTTTAACTTTAAGAAGGAGATATACCA	#N/A	GGATTAGTTATTCATTACTTGGAGTAAAGCTCGAC	ribosomal protein uS4 in pET 26b
ribosomal protein uS5	GAAATTAATACGACTCACTATAGGGAGACCACAACGGTTTCCCTCTAGAAATAATTTTGTTTAACTTTAAGAAGGAGATATACCA	#N/A	GGATTAGTTATTCATTATTTCCCCAGAATTTCTTCAAC	ribosomal protein uS5 in pET 26b
ribosomal protein bS6	GAAATTAATACGACTCACTATAGGGAGACCACAACGGTTTCCCTCTAGAAATAATTTTGTTTAACTTTAAGAAGGAGATATACCA	#N/A	GGATTAGTTATTCATTACTCTTCAGAATCCCCAG	ribosomal protein bS6 in pET 26b
ribosomal protein uS7	GAAATTAATACGACTCACTATAGGGAGACCACAACGGTTTCCCTCTAGAAATAATTTTGTTTAACTTTAAGAAGGAGATATACCA	#N/A	GGATTAGTTATTCATCAATTTAAGTAGCCCAAAGC	ribosomal protein uS7 in pET 26b
ribosomal protein uS8	GAAATTAATACGACTCACTATAGGGAGACCACAACGGTTTCCCTCTAGAAATAATTTTGTTTAACTTTAAGAAGGAGATATACCA	#N/A	GGATTAGTTATTCATTAGGCTACGTAGCAGATAATTTC	ribosomal protein uS8 in pET 26b
ribosomal protein uS9	GAAATTAATACGACTCACTATAGGGAGACCACAACGGTTTCCCTCTAGAAATAATTTTGTTTAACTTTAAGAAGGAGATATACCA	#N/A	GGATTAGTTATTCATTAACGTTTGGAGAACTGC	ribosomal protein uS9 in pET 26b
ribosomal protein uS10	GAAATTAATACGACTCACTATAGGGAGACCACAACGGTTTCCCTCTAGAAATAATTTTGTTTAACTTTAAGAAGGAGATATACCA	#N/A	GGATTAGTTATTCATTAACCCAGGCTGATCTG	ribosomal protein uS10 in pET 26b
ribosomal protein uS11	GAAATTAATACGACTCACTATAGGGAGACCACAACGGTTTCCCTCTAGAAATAATTTTGTTTAACTTTAAGAAGGAGATATACCA	#N/A	GGATTAGTTATTCATTATACGCGACGTTTTTTCG	ribosomal protein uS11 in pET 26b
ribosomal protein uS12	GAAATTAATACGACTCACTATAGGGAGACCACAACGGTTTCCCTCTAGAAATAATTTTGTTTAACTTTAAGAAGGAGATATACCA	#N/A	GGATTAGTTATTCATTAAGCCTTAGGACGCTTC	ribosomal protein uS12 in pET 26b
ribosomal protein uS13	GAAATTAATACGACTCACTATAGGGAGACCACAACGGTTTCCCTCTAGAAATAATTTTGTTTAACTTTAAGAAGGAGATATACCA	#N/A	GGATTAGTTATTCATTATTTCTTGATCGGTTTGCG	ribosomal protein uS13 in pET 26b
ribosomal protein uS14	GAAATTAATACGACTCACTATAGGGAGACCACAACGGTTTCCCTCTAGAAATAATTTTGTTTAACTTTAAGAAGGAGATATACCA	#N/A	GGATTAGTTATTCATTACCAGCTAGCCTTTTTC	ribosomal protein uS14 in pET 26b
ribosomal protein uS15	GAAATTAATACGACTCACTATAGGGAGACCACAACGGTTTCCCTCTAGAAATAATTTTGTTTAACTTTAAGAAGGAGATATACCA	#N/A	GGATTAGTTATTCATTAGCGACGCAGACC	ribosomal protein uS15 in pET 26b
ribosomal protein bS16	GAAATTAATACGACTCACTATAGGGAGACCACAACGGTTTCCCTCTAGAAATAATTTTGTTTAACTTTAAGAAGGAGATATACCA	#N/A	GGATTAGTTATTCATTAAGCTGCTTTGTTTACTTC	ribosomal protein bS16 in pET 26b
ribosomal protein uS17	GAAATTAATACGACTCACTATAGGGAGACCACAACGGTTTCCCTCTAGAAATAATTTTGTTTAACTTTAAGAAGGAGATATACCA	#N/A	GGATTAGTTATTCATTACAGAACCGCTTTCTCTAC	ribosomal protein uS17 in pET 26b
ribosomal protein bS18	GAAATTAATACGACTCACTATAGGGAGACCACAACGGTTTCCCTCTAGAAATAATTTTGTTTAACTTTAAGAAGGAGATATACCA	#N/A	GGATTAGTTATTCATTACTGATGGCGATCAGTG	ribosomal protein bS18 in pET 26b
ribosomal protein uS19	GAAATTAATACGACTCACTATAGGGAGACCACAACGGTTTCCCTCTAGAAATAATTTTGTTTAACTTTAAGAAGGAGATATACCA	#N/A	GGATTAGTTATTCATTATTTCTTCTTCGCTTTTTTATCAG	ribosomal protein uS19 in pET 26b
ribosomal protein bS20	GAAATTAATACGACTCACTATAGGGAGACCACAACGGTTTCCCTCTAGAAATAATTTTGTTTAACTTTAAGAAGGAGATATACCA	#N/A	GGATTAGTTATTCATTAAGCCAGTTTGTTGATCTG	ribosomal protein bS20 in pET 26b
ribosomal protein bS21	GAAATTAATACGACTCACTATAGGGAGACCACAACGGTTTCCCTCTAGAAATAATTTTGTTTAACTTTAAGAAGGAGATATACCA	#N/A	GGATTAGTTATTCATTAGTACAGACGAGTGCG	ribosomal protein bS21 in pET 26b
K42T mutant of ribosomal protein uS12	GAAATTAATACGACTCACTATAGGGAGACCACAACGGTTTCCCTCTAGAAATAATTTTGTTTAACTTTAAGAAGGAGATATACCA	#N/A	GGATTAGTTATTCATTAAGCCTTAGGACGCTTC	K42T mutant of ribosomal protein uS12 in pET 26b
P90L mutant of ribosomal protein uS12	GAAATTAATACGACTCACTATAGGGAGACCACAACGGTTTCCCTCTAGAAATAATTTTGTTTAACTTTAAGAAGGAGATATACCA	#N/A	GGATTAGTTATTCATTAAGCCTTAGGACGCTTC	P90L mutant of ribosomal protein uS12 in pET 26b
G91D mutant of ribosomal protein uS12	GAAATTAATACGACTCACTATAGGGAGACCACAACGGTTTCCCTCTAGAAATAATTTTGTTTAACTTTAAGAAGGAGATATACCA	#N/A	GGATTAGTTATTCATTAAGCCTTAGGACGCTTC	G91D mutant of ribosomal protein uS12 in pET 26b
