# Supplementary material for: In vitro reconstitution of functional small ribosomal subunit assembly for comprehensive analysis of ribosomal elements in E. coli
Source: Commun Biol. 2020 Mar 25;3:142. doi: 10.1038/s42003-020-0874-8 (PMC7096426; doi:10.1038/s42003-020-0874-8)
Supplement: Supplementary file 7 — Supplementary Data 4 [file 42003_2020_874_MOESM7_ESM.xlsx]

## Sheet: Fig1_Source_DATA
	TP30 only							R-rps only
Min	Experiment1	Experiment2	Experiment3	Average	SD		Min	Experiment1	Experiment2	Experiment3	Average	SD
1	0	0	0	0	0		1	0	0	0	0	0
30	92.5879	78.7546	91.9989	87.7805	7.82219		30	37.2134	44.8016	92.4585	58.1578	29.9466
60	151.094	150.291	180.262	160.549	17.0769		60	77.4987	121.144	158.511	119.051	40.5467
90	187.353	195.381	221.258	201.331	17.7184		90	146.567	160.208	198.893	168.556	27.1433
120	225.704	269.682	256.426	250.604	22.5596		120	193.809	226.418	240.222	220.15	23.8327
150	212.578	288.197	298.009	266.261	46.7493		150	216.938	234.199	264.944	238.694	24.3166
180	244.158	330.899	342.208	305.755	53.6439		180	261.645	242.71	291.835	265.397	24.7764
210	258.549	365.157	333.634	319.113	54.7673		210	293.751	260.05	318.25	290.684	29.2209
240	279.697	369.062	360.002	336.254	49.1886		240	306.774	331.031	408.141	348.648	52.9301
	TP30 + Native 16S rRNA							R-rps + Native 16S rRNA
Min	Experiment1	Experiment2	Experiment3	Average	SD		Min	Experiment1	Experiment2	Experiment3	Average	SD
1	0	0	0	0	0		1	0	0	0	0	0
30	7420.09	8089.69	7922.03	7810.6	348.432		30	1371.66	1135.78	1435.7	1314.38	157.951
60	31046.4	33052.4	32403.6	32167.5	1023.62		60	6819.7	5875.91	6872.54	6522.72	560.772
90	48127.6	49551.8	48911.4	48863.6	713.308		90	13330.9	11649.8	13471.9	12817.5	1013.74
120	53766.4	54514	54693.1	54324.5	491.575		120	19296.2	16688.1	19346.1	18443.5	1520.42
150	56402.7	57374.4	56965.8	56914.3	487.858		150	24521	21300.5	24408.6	23410	1827.79
180	58013.1	59024	58625.5	58554.2	509.248		180	29150.5	25173.5	28969.6	27764.6	2245.72
210	59397.3	59684.2	60073.2	59718.2	339.229		210	33041.9	28646.5	33036	31574.8	2535.98
240	60744.7	60323.9	61183.2	60750.6	429.662		240	36926.5	32076.1	36577.5	35193.4	2705.28
	TP30 + IVT 16S rRNA							R-rps + IVT 16S rRNA
Min	Experiment1	Experiment2	Experiment3	Average	SD		Min	Experiment1	Experiment2	Experiment3	Average	SD
1	0	0	0	0	0		1	0	0	0	0	0
30	439.111	481.527	477.034	465.891	23.3001		30	104.24	126.2	104.887	111.776	12.4958
60	1825.9	1825.68	1888.28	1846.62	36.082		60	579.994	576.741	571.843	576.193	4.10311
90	3582.29	3508.11	3654.29	3581.56	73.0946		90	1234.87	1162.29	1244.42	1213.86	44.9173
120	5441.36	5270.7	5493.07	5401.71	116.365		120	1948.77	1855.95	1963.8	1922.84	58.4161
150	7251.41	7057.78	7403.68	7237.62	173.362		150	2662.76	2514.36	2624.79	2600.64	77.0916
180	9067.82	8726.66	9267.92	9020.8	273.677		180	3390.14	3091.86	3359.47	3280.49	164.077
210	10759.1	10247.3	10987.4	10664.6	379.008		210	4041.02	3714.53	3944.7	3900.09	167.759
240	12557.8	11961.8	12794.5	12438	429.117		240	4719.37	4326.57	4576.07	4540.67	198.779
	TP30 + 16S rRNA template							R-rps + 16S rRNA template
Min	Experiment1	Experiment2	Experiment3	Average	SD		Min	Experiment1	Experiment2	Experiment3	Average	SD
1	0	0	0	0	0		1	0	0	0	0	0
30	165.931	69.7243	84.8413	106.832	51.7361		30	6.72158	36.6268	141.394	61.5808	70.7191
60	550.446	423.081	549.272	507.6	73.1978		60	600.652	569.592	640.966	603.737	35.7869
90	1611.8	1386.5	1765.6	1587.97	190.668		90	1906.43	1772.81	1889.62	1856.29	72.7814
120	3314.28	3045.47	3716.27	3358.67	337.595		120	3670.39	3449.9	3477.22	3532.5	120.195
150	5711.84	5210.43	6395.38	5772.55	594.801		150	5580.61	5221.25	5149.99	5317.28	230.816
180	8535.09	7996.72	9813.26	8781.69	933.042		180	7523.92	6962.43	6737.19	7074.51	405.168
210	11843.6	11124.7	13606.9	12191.7	1277.18		210	9367.43	8754.27	8280.92	8800.87	544.748
240	15784.1	14704.4	17983.1	16157.2	1670.89		240	11149.1	10374	9721.18	10414.8	714.847

## Sheet: Fig2_Source_DATA
	rps [-]	All rps	S2 [-]	S3 [-]	S4 [-]	S5 [-]	S6 [-]	S7 [-]	S8 [-]	S9 [-]	S10 [-]	S11 [-]	S12 [-]	S13 [-]	S14 [-]	S15 [-]	S16 [-]	S17 [-]	S18 [-]	S19 [-]	S20 [-]	S21 [-]
Plot1	0.0170239	1.01724	0.0684942	0.0656217	0.067111	0.30793	0.288715	0.191456	0.0440001	0.337746	0.0563284	0.0487011	0.0377868	0.14349	0.0533283	0.510529	0.0960368	0.593641	0.110391	0.0558936	0.271924	0.709315
Plot2	0.0209098	0.91225	0.0772828	0.0651363	0.0495007	0.33583	0.354655	0.212425	0.0377584	0.347789	0.0513528	0.0498844	0.0470297	0.184718	0.0516286	0.343796	0.10719	0.721298	0.0728724	0.0566437	0.268005	0.648789
Plot3	0.0164198	1.07051	0.0762063	0.0593996	0.0678196	0.296034	0.317466	0.179153	0.0361527	0.309523	0.047633	0.054477	0.0423686	0.171069	0.0540249	0.315073	0.0971961	0.706554	0.106163	0.0887	0.309422	0.828694
Average	0.0181178	1	0.0739944	0.0633859	0.0614771	0.313265	0.320279	0.194345	0.0393037	0.331686	0.0517714	0.0510208	0.042395	0.166426	0.0529939	0.389799	0.100141	0.673831	0.0964753	0.0670791	0.283117	0.728933
SD	0.00243674	0.0805258	0.00479363	0.00346071	0.0103779	0.0204273	0.0330597	0.0168231	0.00414566	0.01984	0.00436277	0.00305103	0.00462148	0.0210025	0.00123267	0.105537	0.00613229	0.069837	0.0205497	0.018728	0.0228645	0.0915428

## Sheet: Fig3_Source_DATA
	rRNA(-)					rRNA-wt					rRNA-2					rRNA-8					rRNA-9					rRNA-comp
	wt	A	B	C	cp	wt	A	B	C	cp	wt	A	B	C	cp	wt	A	B	C	cp	wt	A	B	C	cp	wt	A	B	C	cp
Plot1	0.0288692	0.0124286	0.0196531	0.00844316	0.00806214	0.973449	0.0909775	0.130242	0.0904187	0.0315929	0.261771	2.74147	1.48938	0.810391	0.0354849	0.460979	0.667814	1.91426	0.352462	0.0285896	0.0592551	0.30765	0.100472	2.54456	0.0485291	0.26482	1.67345	0.962677	1.54846	1.3088
Plot2	0.0337272	0.0131815	0.00911435	0.0149063	0.0135927	1.04627	0.0938371	0.0911347	0.103576	0.0202081	0.28091	2.6595	1.42769	1.0053	0.036311	0.496297	0.594181	1.96507	0.439728	0.0381634	0.0636603	0.273523	0.0966365	2.6637	0.0537425	0.254085	1.65948	1.04105	2.11769	1.37642
Plot3	0.0335522	0.0123921	0.0134247	0.0199558	0.0149839	0.980285	0.0871231	0.120312	0.110761	0.0194313	0.229039	3.18501	1.57355	1.06101	0.0374852	0.431213	0.635804	1.59832	0.458155	0.0350716	0.061515	0.31083	0.108846	3.23034	0.0561957	0.230866	2.05196	1.04993	1.3627	1.31923
Average	0.0320495	0.0126674	0.0140641	0.0144351	0.0122129	1	0.0906459	0.113896	0.101585	0.0237441	0.25724	2.86199	1.49687	0.958899	0.036427	0.46283	0.6326	1.82588	0.416782	0.0339415	0.0614768	0.297334	0.101985	2.81287	0.0528224	0.249924	1.79496	1.01788	1.67628	1.33482
SD	0.00275564	0.000445581	0.0052984	0.00577074	0.00366136	0.0402137	0.00336928	0.0203279	0.0103162	0.00680834	0.0262305	0.282727	0.0732208	0.131593	0.0010052	0.0325814	0.0369211	0.19871	0.0564596	0.00488589	0.00220285	0.0206826	0.00624374	0.366419	0.00391523	0.0173551	0.222674	0.0480163	0.39339	0.0364007
	mRNA-wt						mRNA-A						mRNA-B						mRNA-C						mRNA-comp
	rRNA(-)	wt	2	8	9	cp	rRNA(-)	wt	2	8	9	cp	rRNA(-)	wt	2	8	9	cp	rRNA(-)	wt	2	8	9	cp	rRNA(-)	wt	2	8	9	cp
Plot1	0.0288692	0.973449	0.261771	0.460979	0.0592551	0.26482	0.0124286	0.0909775	2.74147	0.667814	0.30765	1.67345	0.0196531	0.130242	1.48938	1.91426	0.100472	0.962677	0.00844316	0.0904187	0.810391	0.352462	2.54456	1.54846	0.00806214	0.0315929	0.0354849	0.0285896	0.0485291	1.3088
Plot2	0.0337272	1.04627	0.28091	0.496297	0.0636603	0.254085	0.0131815	0.0938371	2.6595	0.594181	0.273523	1.65948	0.00911435	0.0911347	1.42769	1.96507	0.0966365	1.04105	0.0149063	0.103576	1.0053	0.439728	2.6637	2.11769	0.0135927	0.0202081	0.036311	0.0381634	0.0537425	1.37642
Plot3	0.0335522	0.980285	0.229039	0.431213	0.061515	0.230866	0.0123921	0.0871231	3.18501	0.635804	0.31083	2.05196	0.0134247	0.120312	1.57355	1.59832	0.108846	1.04993	0.0199558	0.110761	1.06101	0.458155	3.23034	1.3627	0.0149839	0.0194313	0.0374852	0.0350716	0.0561957	1.31923
Average	0.0320495	1	0.25724	0.46283	0.0614768	0.249924	0.0126674	0.0906459	2.86199	0.6326	0.297334	1.79496	0.0140641	0.113896	1.49687	1.82588	0.101985	1.01788	0.0144351	0.101585	0.958899	0.416782	2.81287	1.67628	0.0122129	0.0237441	0.036427	0.0339415	0.0528224	1.33482
SD	0.00275564	0.0402137	0.0262305	0.0325814	0.00220285	0.0173551	0.000445581	0.00336928	0.282727	0.0369211	0.0206826	0.222674	0.0052984	0.0203279	0.0732208	0.19871	0.00624374	0.0480163	0.00577074	0.0103162	0.131593	0.0564596	0.366419	0.39339	0.00366136	0.00680834	0.0010052	0.00488589	0.00391523	0.0364007

## Sheet: Fig4_Source_DATA
	rps(-)	rps(+)	uS2(-)		uS3(-)		uS4(-)		uS5(-)		bS6(-)		uS7(-)		uS8(-)		uS9(-)		uS10(-)		uS11(-)		uS12(-)		uS13(-)		uS14(-)		uS15(-)		bS16(-)		uS17(-)		bS18(-)		uS19(-)		bS20(-)		bS21(-)
	DNA(-)	DNA(-)	DNA(-)	DNA(+)	DNA(-)	DNA(+)	DNA(-)	DNA(+)	DNA(-)	DNA(+)	DNA(-)	DNA(+)	DNA(-)	DNA(+)	DNA(-)	DNA(+)	DNA(-)	DNA(+)	DNA(-)	DNA(+)	DNA(-)	DNA(+)	DNA(-)	DNA(+)	DNA(-)	DNA(+)	DNA(-)	DNA(+)	DNA(-)	DNA(+)	DNA(-)	DNA(+)	DNA(-)	DNA(+)	DNA(-)	DNA(+)	DNA(-)	DNA(+)	DNA(-)	DNA(+)	DNA(-)	DNA(+)
Plot1	0.0117548	0.776821	0.0791571	0.74613	0.0332416	0.654103	0.0357751	0.511676	0.128781	0.609626	0.470328	0.533036	0.0861815	0.114128	0.0168976	0.0156426	0.311199	0.663327	0.0192627	0.622818	0.0323901	0.481554	0.0142098	0.49979	0.0984694	0.710156	0.024473	0.866813	0.344653	0.416046	0.10834	0.642387	0.627217	0.598227	0.0707359	0.575584	0.0240357	0.86064	0.205742	0.628458	0.560417	0.822111
Plot2	0.0162558	0.68422	0.0738013	0.705516	0.0394176	0.725056	0.0432225	0.485322	0.135898	0.540291	0.514712	0.568969	0.0932324	0.117379	0.0145972	0.0112333	0.336781	0.636102	0.0268077	0.645015	0.0402802	0.535074	0.0438377	0.64167	0.109432	0.760216	0.036172	0.587796	0.317594	0.396889	0.141411	0.716364	0.675821	0.622427	0.0734629	0.703077	0.0503661	0.757234	0.215635	0.67725	0.625142	0.857844
Plot3	0.0156296	0.903449	0.0723004	0.642095	0.0300649	0.623144	0.0333348	0.379661	0.164832	0.506731	0.48471	0.546533	0.0970608	0.122128	0.018246	0.0341145	0.327624	0.617437	0.0194295	0.57587	0.036577	0.581086	0.0343775	0.617819	0.0999289	0.794278	0.0290303	0.768895	0.334932	0.3683	0.144846	0.850037	0.664374	0.632212	0.0870076	0.599493	0.0436381	0.814524	0.250733	0.580842	0.574124	0.927967
Plot4	#N/A	0.834073	#N/A	#N/A	#N/A	#N/A	#N/A	#N/A	#N/A	#N/A	#N/A	#N/A	#N/A	#N/A	#N/A	#N/A	#N/A	#N/A	#N/A	#N/A	#N/A	#N/A	#N/A	#N/A	#N/A	#N/A	#N/A	#N/A	#N/A	#N/A	#N/A	#N/A	#N/A	#N/A	#N/A	#N/A	#N/A	#N/A	#N/A	#N/A	#N/A	#N/A
Plot5	#N/A	0.919577	#N/A	#N/A	#N/A	#N/A	#N/A	#N/A	#N/A	#N/A	#N/A	#N/A	#N/A	#N/A	#N/A	#N/A	#N/A	#N/A	#N/A	#N/A	#N/A	#N/A	#N/A	#N/A	#N/A	#N/A	#N/A	#N/A	#N/A	#N/A	#N/A	#N/A	#N/A	#N/A	#N/A	#N/A	#N/A	#N/A	#N/A	#N/A	#N/A	#N/A
Plot6	#N/A	1.23173	#N/A	#N/A	#N/A	#N/A	#N/A	#N/A	#N/A	#N/A	#N/A	#N/A	#N/A	#N/A	#N/A	#N/A	#N/A	#N/A	#N/A	#N/A	#N/A	#N/A	#N/A	#N/A	#N/A	#N/A	#N/A	#N/A	#N/A	#N/A	#N/A	#N/A	#N/A	#N/A	#N/A	#N/A	#N/A	#N/A	#N/A	#N/A	#N/A	#N/A
Plot7	#N/A	1.02258	#N/A	#N/A	#N/A	#N/A	#N/A	#N/A	#N/A	#N/A	#N/A	#N/A	#N/A	#N/A	#N/A	#N/A	#N/A	#N/A	#N/A	#N/A	#N/A	#N/A	#N/A	#N/A	#N/A	#N/A	#N/A	#N/A	#N/A	#N/A	#N/A	#N/A	#N/A	#N/A	#N/A	#N/A	#N/A	#N/A	#N/A	#N/A	#N/A	#N/A
Plot8	#N/A	1.00255	#N/A	#N/A	#N/A	#N/A	#N/A	#N/A	#N/A	#N/A	#N/A	#N/A	#N/A	#N/A	#N/A	#N/A	#N/A	#N/A	#N/A	#N/A	#N/A	#N/A	#N/A	#N/A	#N/A	#N/A	#N/A	#N/A	#N/A	#N/A	#N/A	#N/A	#N/A	#N/A	#N/A	#N/A	#N/A	#N/A	#N/A	#N/A	#N/A	#N/A
Plot9	#N/A	1.23069	#N/A	#N/A	#N/A	#N/A	#N/A	#N/A	#N/A	#N/A	#N/A	#N/A	#N/A	#N/A	#N/A	#N/A	#N/A	#N/A	#N/A	#N/A	#N/A	#N/A	#N/A	#N/A	#N/A	#N/A	#N/A	#N/A	#N/A	#N/A	#N/A	#N/A	#N/A	#N/A	#N/A	#N/A	#N/A	#N/A	#N/A	#N/A	#N/A	#N/A
Plot10	#N/A	0.750086	#N/A	#N/A	#N/A	#N/A	#N/A	#N/A	#N/A	#N/A	#N/A	#N/A	#N/A	#N/A	#N/A	#N/A	#N/A	#N/A	#N/A	#N/A	#N/A	#N/A	#N/A	#N/A	#N/A	#N/A	#N/A	#N/A	#N/A	#N/A	#N/A	#N/A	#N/A	#N/A	#N/A	#N/A	#N/A	#N/A	#N/A	#N/A	#N/A	#N/A
Plot11	#N/A	1.03818	#N/A	#N/A	#N/A	#N/A	#N/A	#N/A	#N/A	#N/A	#N/A	#N/A	#N/A	#N/A	#N/A	#N/A	#N/A	#N/A	#N/A	#N/A	#N/A	#N/A	#N/A	#N/A	#N/A	#N/A	#N/A	#N/A	#N/A	#N/A	#N/A	#N/A	#N/A	#N/A	#N/A	#N/A	#N/A	#N/A	#N/A	#N/A	#N/A	#N/A
Plot12	#N/A	1.19788	#N/A	#N/A	#N/A	#N/A	#N/A	#N/A	#N/A	#N/A	#N/A	#N/A	#N/A	#N/A	#N/A	#N/A	#N/A	#N/A	#N/A	#N/A	#N/A	#N/A	#N/A	#N/A	#N/A	#N/A	#N/A	#N/A	#N/A	#N/A	#N/A	#N/A	#N/A	#N/A	#N/A	#N/A	#N/A	#N/A	#N/A	#N/A	#N/A	#N/A
Plot13	#N/A	1.11806	#N/A	#N/A	#N/A	#N/A	#N/A	#N/A	#N/A	#N/A	#N/A	#N/A	#N/A	#N/A	#N/A	#N/A	#N/A	#N/A	#N/A	#N/A	#N/A	#N/A	#N/A	#N/A	#N/A	#N/A	#N/A	#N/A	#N/A	#N/A	#N/A	#N/A	#N/A	#N/A	#N/A	#N/A	#N/A	#N/A	#N/A	#N/A	#N/A	#N/A
Plot14	#N/A	1.22286	#N/A	#N/A	#N/A	#N/A	#N/A	#N/A	#N/A	#N/A	#N/A	#N/A	#N/A	#N/A	#N/A	#N/A	#N/A	#N/A	#N/A	#N/A	#N/A	#N/A	#N/A	#N/A	#N/A	#N/A	#N/A	#N/A	#N/A	#N/A	#N/A	#N/A	#N/A	#N/A	#N/A	#N/A	#N/A	#N/A	#N/A	#N/A	#N/A	#N/A
Plot15	#N/A	1.06723	#N/A	#N/A	#N/A	#N/A	#N/A	#N/A	#N/A	#N/A	#N/A	#N/A	#N/A	#N/A	#N/A	#N/A	#N/A	#N/A	#N/A	#N/A	#N/A	#N/A	#N/A	#N/A	#N/A	#N/A	#N/A	#N/A	#N/A	#N/A	#N/A	#N/A	#N/A	#N/A	#N/A	#N/A	#N/A	#N/A	#N/A	#N/A	#N/A	#N/A
Average	0.0145467	1	0.0750863	0.697914	0.0342414	0.667434	0.0374441	0.458886	0.14317	0.552216	0.489917	0.549513	0.0921582	0.117878	0.0165802	0.0203301	0.325201	0.638955	0.0218333	0.614568	0.0364158	0.532571	0.0308084	0.586426	0.10261	0.754883	0.0298918	0.741168	0.332393	0.393745	0.131532	0.736263	0.655804	0.617622	0.0770688	0.626051	0.0393466	0.810799	0.224037	0.62885	0.586561	0.869307
SD	0.00243806	0.183513	0.00360443	0.0524327	0.00475587	0.0522474	0.00515081	0.0698654	0.019094	0.052474	0.0226452	0.018151	0.0055186	0.00402342	0.00184499	0.0121395	0.0129619	0.0230777	0.00430877	0.0353029	0.00394749	0.0498133	0.015133	0.0759708	0.00595287	0.042314	0.00589685	0.14156	0.0137068	0.0240278	0.0201583	0.105245	0.0254095	0.0174944	0.00871461	0.067769	0.0136797	0.051804	0.0236431	0.0482052	0.0341077	0.0538513
p-value	#N/A	#N/A	0.002262		0.002107		0.008755		0.002384		0.02555		0.003873		0.6476		0.0001852		0.00102		0.003184		0.004785		0.001161		0.01283		0.0281		0.008126		0.1074		0.004496		0.0007962		0.001129		0.002966

## Sheet: Fig5_Source_DATA
	streptomycin(-)							streptomycin(+)
	All rps(+)		uS12(-)					All rps(+)		uS12(-)
	template(-)	wt	template(-)	wt	K42T	P90L	G91D	template(-)	wt	template(-)	wt	K42T	P90L	G91D
Plot1	0.918075	1.56364	0.103236	1.7997	0.906223	1.00493	0.335888	0.111911	0.0744906	0.0585381	0.0753778	0.714218	0.841479	0.413949
Plot2	1.07924	1.43503	0.0908365	1.31184	1.10625	0.842698	0.435482	0.0404923	0.0642603	0.0303017	0.0658517	0.986539	1.04511	0.224501
Plot3	1.00269	0.958603	0.0763175	1.48455	1.0282	1.04181	0.212407	0.131538	0.131632	0.0333157	0.115332	0.980641	0.969173	0.23777
Average	1	1.31909	0.0901301	1.53203	1.01356	0.963147	0.327925	0.0946468	0.0901276	0.0407185	0.0855204	0.893799	0.951922	0.292073
SD	0.0806153	0.318747	0.0134733	0.247372	0.100814	0.105929	0.11175	0.047915	0.036306	0.0155056	0.026253	0.15555	0.102908	0.105756
